# Supplementary material for: Defective ribosomal products challenge nuclear function by impairing nuclear condensate dynamics and immobilizing ubiquitin
Source: EMBO J. 2019 Jul 4;38(15):e101341. doi: 10.15252/embj.2018101341 (PMC6669919; doi:10.15252/embj.2018101341)
Supplement: Supplementary file 6 — Movie EV4 [file EMBJ-38-e101341-s006.zip]

Archive with 5 entries (4 files):
- Video_EV4.avi
- Movie_EV4.docx
- __MACOSX/
- __MACOSX/._Video_EV4.avi
- __MACOSX/._Movie_EV4.docx
